# Supplementary material for: Interchromosomal Translocations and Large Deletions Drive the Evolution of the Outlier Chromosome in the Smallest Photosynthetic Eukaryote
Source: Genome Biol Evol. 2026 Jul 2;18(7):evag162. doi: 10.1093/gbe/evag162 (PMC13390643; doi:10.1093/gbe/evag162)
Supplement: evag162_Supplementary_Data [file evag162_supplementary_data.zip]

Archive with 3 entries (3 files):
- DataS1_Fig4_alignment.fasta
- Fig-S1-S6.c.pdf
- SupplementalTablesS1toS5.xlsx
