# Supplementary material for: Interchromosomal Translocations and Large Deletions Drive the Evolution of the Outlier Chromosome in the Smallest Photosynthetic Eukaryote
Source: Genome Biol Evol. 2026 Jul 2;18(7):evag162. doi: 10.1093/gbe/evag162 (PMC13390643; doi:10.1093/gbe/evag162)
Supplement: evag162_Supplementary_Data [file evag162_supplementary_data.zip › DataS1_Fig4_alignment.fasta]

>R6|ORF1
ATGGAGCCCGAATTTTCAGTGTCGATTTCGTGTGCGCGTCCAAGTACTGCTGCATTCGCAATTGGACAGTTACACATGACAACGTACGCCGACGCGCGCGGTGTGTTTTACAACGCTCTACGAGTGCGATGGCTACATGCTGCGGGTCATGACGCGTGGAAGTATAATTCGATTCGATGGCTCACGTCGTGGCATCTTGCGTCACATTTTCGTGTCCTCAAAGTCGTGTGTGTCGTCCGTTCACTGACGAATCGCGATACGGTCGGCGAGCGCTCTTTAAAGTGGAATGCACTTGTAAGCACCGCCGAAGTATCATATGAAGAGAAAACACATGGCGGCATGTG-A-----
>R6|ORF3
ATGGAGCCCGAATTTTCAGTGTCGATTTCGTGTGCGCGTCAAAGTACTGATGCATTCGCAATTGGACAGTTACACATGACAACGTACGCCGACGCGCGCGGTGTGTTTTACAACGCTCTACGAGTGCGATGGCTACATGCTGCGGGTCATGACGCGTGGAGGTATAATTCGATTCGACGGCTCACGTCGTGGCATCTTGCGTCACATTTTCGTGTCCTCAAAGTCGTGCGTGTCGTCCGTTCACGGACGAATCGCGATACGGTCGGCGAGCGCTCTTTAAAGTGGAATGCACTTGTAAGCACCGCCGAAGTATCATATGAAGAGAAAACACATGGCGGCATGTG-A-----
>R6|ORF4
ATGGAGCCCGAATTTTCAGTGTCGATTTCGTGTGCGCGTCCAAGTACTGATGCATTCGCAATTGGACAGTTACACATGACAACGTACGCCGACGCGCGCGGTGTGTTTTACAACGCTCTACGAGTGCGATGGCTACATGCTGCGGGTCATGACGCGTGGAAGTATAATTCGATTCGACGGCTCACGTCGTGGCATCTTGCGTCACATTTTCGTGTCCTCAAAGTCGTGCGTGTCGTCCGTTCACTGACGAATCGCGATACGGTCGGCGAGCGCTCTTTAAAGTGGAATGCACTTGTAAGCACCGCCGAAGTATCATATGAAGAGAAAACACATGGCGGCATGTG-A-----
>R6|ORF6
ATGGAGCCCGAATTTTCAGTGTCGATTTCGTGTGCGCGTCCAAGTACTGATGCATTCGCAATTGGACAGTTACACATGACAACGTACGCCGACGCGCGCGGTGTGTTTTACAACGCTCTACGAGTGCTATGGCTACATGCTGCGGGTCATGACGCGTGGAAGTATAATTCGATTCGATGGCTCACGTCGTGGCATCTTGCGTCACATTTTCGTGTCCTCAAAGTCGTGCGTGTCGTCCGTTCACGGACGAATCGCGATACGGTCGGCGAGCGCTCTTTAAAGTGGAATGCACTTGTAAGCACCGCCGAAGTATCATATGAAGAGAAAACACATGGCGGCATGTG-A-----
>R6|ORF7
ATGGAGCCCGAATTTTCAGTGTCGATTTCGTGTGCGCGTCAAAGTACTGATGCATTCGCAATTGGACAGTTACACATGACAACGTACGCCGACGCGCGCGGTGTGTTTTACAACGCTCTACGAGTGCGATGGCTACATGCTGCGGGTCATGACGCGTGGAGGTATAATTCGATTCGACGGCTCACGTCGTGGCATCTTGCGTCACATTTTCGTGTCCTCAAAGTCGTGCGTGTCGTCCGTTCACGGACGAATCGCGATACGGTCGGCGAGCGCTCTTTAAAGTGGAATGCACTTGTAAGCACCGCCGAAGTATCATATGAAGAGAAAACACATGGCGGCATGTG-A-----
>R10|ORF1
ATGGAGCCCGAATTTTCAGTGTCGATTTCGTGTGCGCGTCCAAGTACTGATGCATTCGCAATTGGACAGTTACACATGACAACGTACGCCGACGCGCGCGGTGTGTTTTACAACGCTCTACGAGTGCGATGGCTACATGCTGCGGGTCATGACGCGTGGAAGTATAATTCGATTCGACGGCTCACGTCGTGGCATCTTGCGTCACATTTTCGTGTCCTCAAAGTCGTGCGTGTCGTCCGTTCACTGACGAATCGCGATACGGTCGGCGAGCGCTCTTTAAAGTGGAATGCACTTGTAAGCACCGCCGAAGTATCATATGAAGAGAAAACACATGGCGGCATGTG-A-----
>R10|ORF3
ATGGAGCCCGAATTTTCAGTGTCGATTTCGTGTGCGCGTCCAAGTACTGATGCATTCGCAATTGGACAGTTACACATGACAACGTACGCCGACGCGCGCGGTGTGTTTTACAACGCTCTACGAGTGCTATGGCTACATGCTGCGGGTCATGACGCGTGGAAGTATAATTCGATTCGATGGCTCACGTCGTGGCATCTTGCGTCACATTTTCGTGTCCTCAAAGTCGTGCGTGTCGTCCGTTCACGGACGAATCGCGATACGGTCGGCGAGCGCTCTTTAAAGTGGAATGCACTTGTAAGCACCGCCGAAGTATCATATGAAGAGAAAACACATGGCGGCATGTG-A-----
>R10|ORF4
ATGGAGCCCGAATTTTCAGTGTCGATTTCGTGTGCGCGTCAAAGTACTGATGCATTCGCAATTGGACAGTTACACATGACAACGTACGCCGACGCGCGCGGTGTGTTTTACAACGCTCTACGAGTGCGATGGCTACATGCTGCGGGTCATGACGCGTGGAGGTATAATTCGATTCGACGGCTCACGTCGTGGCATCTTGCGTCACATTTTCGTGTCCTCAAAGTCGTGCGTGTCGTCCGTTCACGGACGAATCGCGATACGGTCGGCGAGCGCTCTTTAAAGTGGAATGCACTTGTAAGCACCGCCGAAGTATCATATGAAGAGAAAACACATGGCGGCATGTG-A-----
>R10|ORF5
ATGGAGCCCGAATTTTCAGTGTCGATTTCGTGTGCGCGTCCAAGTACTGATGCATTCGCAATTGGACAGTTACACATGACAACGTACGCCGACGCGCGCGGTGTGTTTTACAACGCTCTACGAGTGCGATGGCTACATGCTGCGGGTCATGACGCGTGGAAGTATAATTCGATTCGACGGCTCACGTCGTGGCATCTTGCGTCACATTTTCGTGTCCTCAAAGTCGTGCGTGTCGTCCGTTCACTGACGAATCGCGATACGGTCGGCGAGCGCTCTTTAAAGTGGAATGCACTTGTAAGCACCGCCGAAGTATCATATGAAGAGAAAACACATGGCGGCATGTG-A-----
>R14|1ORF1
ATGGAGCCCGAATTTTCAGTGTCGATTTCGTGTGCGCGTCCAAGTACTGATGCATTCGCAATTGGACAGTTACACATGACAACGTACGCCGACGCGCGCGGTGTGTTTTACAACGCTCTACGAGTGCGATGGCTACATGCTGCGGGTCATGACGCGTGGAAGTATAATTCGATTCGACGGCTCACGTCGTGGCATCTTGCGTCACATTTTCGTGTCCTCAAAGTCGTGCGTGTCGTCCGTTCACGGACGAATCGCGATACGGTCGGCGAGCGCTCTTTAAAGTGGAATGCACTTGTAAGCACCGCCGAAGTATCATATGAAGAGAAAACACATGGCGGCATGTG-A-----
>R14|ORF3
ATGGAGCCCGAATTTTCGGTGTCGATTTCGTGTGCGCGTCCAAGTACTGATGCATTCGCAATTGGACAGTTACACATGACAACGTACGCCGACGCGCGCGGTGTGTTTTACAACGCTCTACGAGTGCGATGGCTACATGCTGCGGGTCATGACGCGTGGAAGTATAATTCGATTCGACGGCTCACGTCGTGGCATCTTGCGTCACATTTTCGTGTCCTCAAAGTCGTGCGTGTCGTCCGTTCACTGACGAATCGCGATACGGTCGGCGAGCGCTCTTTAAAGTGGAATGCACTTGTAAGCACCGCCGAAGTATCATATGAAGAGAAAACACATGGCGGCATGTG-A-----
>R14|ORF6
ATGGAGCCCGAATTTTCAGTGTCGATTTCGTGTGCGCGTCCAAGTACTGATGCATTCGCAATTGGACAGTTACACATGACAACGTACGCCGACGCGCGCGGTGTGTTTTACAACGCTCTACGAGTGCTATGGCTACATGCTGCGGGTCATGACGCGTGGAAGTATAATTCGATTCGATGGCTCACGTCGTGGCATCTTGCGTCACATTTTCGTGTCCTCAAAGTCGTGCGTGTCGTCCGTTCACGGACGAATCGCGATACGGTCGGCGAGCGCTCTTTAAAGTGGAATGCACTTGTAAGCACCGCCGAAGTATCATATGAAGAGAAAACACATGGCGGCATGTG-A-----
>R14|ORF7
ATGGAGCCCGAATTTTCAGTGTCGATTTCGTGTGCGCGTCAAAGTACTGATGCATTCGCAATTGGACAGTTACACATGACAACGTACGCCGACGCGCGCGGTGTGTTTTACAACGCTCTACGAGTGCGATGGCTACATGCTGCGGGTCATGACGCGTGGAGGTATAATTCGATTCGACGGCTCACGTCGTGGCATCTTGCGTCACATTTTCGTGTCCTCAAAGTCGTGCGTGTCGTCCGTTCACGGACGAATCGCGATACGGTCGGCGAGCGCTCTTTAAAGTGGAATGCACTTGTAAGCACCGCCGAAGTATCATATGAAGAGAAAACACATGGCGGCATGTG-A-----
>R26|ORF2
ATGGAGCCCGAATTTTCAGTGTCGATTTCGTGTGCGCGTCCAAGTACTGCTGCATTCGCAATTGGACAGTTACACATGACAACGTACGCCGACGCGCGCGGTGTGTTTTACAACGCTCTACGAGTGCGATGGCTACATGCTGCGGGTCATGACGCGTGGAAGTATAATTCGATTCGACGGCTCACGTCGTGGCATCTTGCGTCACATTTTCGTGTCCTCAAAGTCGTGCGTGTCGTCCGTTCACTGACGAATCGCGATACGGTCGGCGAGCGCTCTTTAAAGTGGAATGCACTTGTAAGCACCGCCGAAGTATCATATGAAGAGAAAACACATGGCGGCATGTG-A-----
>R26|ORF4
ATGGAGCCCGAATTTTCAGTGTCGATTTCGTGTGCGCGTCCAAGTACTGCTGCATTCGCAATTGGACAGTTACACATGACAACGTACGCCGACGCGCGCGGTGTGTTTTACAACGCTCTACGAGTGCGATGGCTACATGCTGCGGGTCATGACGCGTGGAAGTATAATTCGATTCGACGGCTCACGTCGTGGCATCTTGCGTCACATTTTCGTGTCCTCAAAGTCGTGCGTGTCGTCCGTTCACTGACGAATCGCGATACGGTCGGCGAGCGCTCTTTAAAGTGGAATGCACTTGTAAGCACCGCCGAAGTATCATATGAAGAGAAAACACATGGCGGCATGTG-A-----
>R26|ORF6
ATGGAGCCCGAATTTTCAGTGTCGATTTCGTGTGCGCGTCCAAGTACTGCTGCATTCGCAATTGGACAGTTACACATGACAACGTACGCCGACGCGCGCGGTGTGTTTTACAACGCTCTACGAGTGCGATGGCTACATGCTGCGGGTCATGACGCGTGGAAGTATAATTCGATTCGATGGCTCACGTCGTGGCATCTTGCGTCACATTTTCGTGTCCTCAAAGTCGTGTGTGTCGTCCGTTCACTGACGAATCGCGATACGGTCGGCGAGCGCTCTTTAAAGTGGAATGCACTTGTAAGCACCGCCGAAGTATCATATGAAGAGAAAACACATGGCGGCATGTG-A-----
>R26|ORF8
ATGGAGCCCGAATTTTCAGTGTCGATTTCGTGTGCGCGTCAAAGTACTGATGCATTCGCAATTGGACAGTTACACATGACAACGTACGCCGACGCGCGCGGTGTGTTTTACAACGCTCTACGAGTGCGATGGCTACATGCTGCGGGTCATGACGCGTGGAGGTATAATTCGATTCGACGGCTCACGTCGTGGCATCTTGCGTCACATTTTCGTGTCCTCAAAGTCGTGCGTGTCGTCCGTTCACGGACGAATCGCGATACGGTCGGCGAGCGCTCTTTAAAGTGGAATGCACTTGTAAGCACCGCCGAAGTATCATATGAAGAGAAAACACATGGCGGCATGTG-A-----
>R26|ORF9
ATGGAGCCCGAATTTTCAGTGTCGATTTCGTGTGCGCGTCCAAGTACTGATGCATTCGCAATTGGACAGTTACACATGACAACGTACGCCGACGCGCGCGGTGTGTTTTACAACGCTCTACGAGTGCGATGGCTACATGCTGCGGGTCATGACGCGTGGAAGTATAATTCGATTCGACGGCTCACGTCGTGGCATCTTGCGTCACATTTTCGTGTCCTCAAAGTCGTGCGTGTCGTCCGTTCACTGACGAATCGCGATACGGTCGGCGAGCGCTCTTTAAAGTGGAATGCACTTGTAAGCACCGCCGAAGTATCATATGAAGAGAAAACACATGGCGGCATGTG-A-----
>R28|ORF2
ATGGAGCCCGAATTTTCAGTGTCGATTTCGTGTGCGCGTCCAAGTACTGCTGCATTCGCAATTGGACAGTTACACATGACAACGTACGCCGACGCGCGCGGTGTGTTTTACAACGCTCTACGAGTGCGATGGCTACATGCTGCGGGTCATGACGCGTGGAAGTATAATTCGATTCGATGGCTCACGTCGTGGCATCTTGCGTCACATTTTCGTGTCCTCAAAGTCGTGCGTGTCGTCTGTTCACGGACGAATCGCGATACGGTCGGCGAGCGCTCTTTAAAGTGGAATGCACTTGTAAGCACCGCCGAAGTATCATATGAAGAGAAAACACATGGCGGCATGTG-A-----
>R28|ORF4
ATGGAGCCCGAATTTTCAGTGTCGATTTCGTGTGCGCGTCAAAGTACTGATGCATTCGCAATTGGACAGTTACACATGACAACGTACGCCGACGCGCGCGGTGTGTTTTACAACGCTCTACGAGTGCGATGGCTACATGCTGCGGGTCATGACGCGTGGAGGTATAATTCGATTCGACGGCTCACGTCGTGGCATCTTGCGTCACATTTTCGTGTCCTCAAAGTCGTGCGTGTCGTCCGTTCACTGACGAATCGCGATACGGTCGGCGAGCGCTCTTTAAAGTGGAATGCACTTGTAAGCACCGCCGAAGTATCATATGAAGAGAAAACACATGGCGGCATGTG-A-----
>R28|ORF5
ATGGAGCCCGAATTTTCAGTGTCGATTTCGTGTGCGCGTCAAAGTACTGATGCATTCGCAATTGGACAGTTACACATGACAACGTACGCCGACGCGCGCGGTGTGTTTTACAACGCTCTACGAGTGCGATGGCTACATGCTGCGGGTCATGACGCGTGGAAGTATAATTCGATTCGATGGCTCACGTCGTGGCATCTTGCGTCACATTTTCGTGTCCTCAAAGTCGTGCGTGTCGTCTGTTCACGGACGAATCGCGATACGGTCGGCGAGCGCTCTTTAAAGTGGAATGCACTTGTAAGCACCGCCGAAGTATCATATGAAGAGAAAACACATGGCGGCATGTG-A-----
>R28|ORF6
ATGGAGCCCGAATTTTCAGTGTCGATTTCGTGTGCGCGTCCAAGTACTGATGCATTCGCAATTGGACAGTTACACATGACAACGTACGCCGACGCGCGCGGTGTGTTTTACAACGCTCTACGAGTGCTATGGCTACATGCTGCGGGTCATGACGCGTGGAAGTATAATTCGATTCGATGGCTCACGTCGTGGCATCTTGCGTCACATTTTCGTGTCCTCAAAGTCGTGCGTGTCGTCCGTTCACGGACGAATCGCGATACGGTCGGCGAGCGCTCTTTAAAGTGGAATGCACTTGTAAGCACCGCCGAAGTATCATATGAAGAGAAAACACATGGCGGCATGTG-A-----
>R28|ORF7
ATGGAGCCCGAATTTTCAGTGTCGATTTCGTGTGCGCGTCAAAGTACTGATGCATTCGCAATTGGACAGTTACACATGACAACGTACGCCGACGCGCGCGGTGTGTTTTACAACGCTCTACGAGTGCGATGGCTACATGCTGCGGGTCATGACGCGTGGAGGTATAATTCGATTCGACGGCTCACGTCGTGGCATCTTGCGTCACATTTTCGTGTCCTCAAAGTCGTGCGTGTCGTCCGTTCACGGACGAATCGCGATACGGTCGGCGAGCGCTCTTTAAAGTGGAATGCACTTGTAAGCACCGCCGAAGTATCATATGAAGAGAAAACACATGGCGGCATGTG-A-----
>R28|ORF8
ATGGAGCCCGAATTTTCAGTGTCGATTTCGTGTGCGCGTCAAAGTACTGATGCATTCGCAATTGGACAGTTACACATGACAACGTACGCCGACGCGCGCGGTGTGTTTTACAACGCTCTACGAGTGCGATGGCTACATGCTGCGGGTCATGACGCGTGGAGGTATAATTCGATTCGACGGCTCACGTCGTGGCATCTTGCGTCACATTTTCGTGTCCTCAAAGTCGTGCGTGTCGTCCGTTCACGGACGAATCGCGATACGGTCGGCGAGCGCTCTTTAAAGTGGAATGCACTTGTAAGCACCGCCGAAGTATCATATGAAGAGAAAACACATGGCGGCATGTG-A-----
>R28|ORF9
ATGGAGCCCGAATTTTCAGTGTCGATTTCGTGTGCGCGTCCAAGTACTGCTGCATTCGCAATTGGACAGTTACACATGACAACGTACGCCGACGCGCGCGGTGTGTTTTACAACGCTCTACGAGTGAGATGGCTACATGCTGCGGGTCATGACGCGTGGAAGTATAATTCGATTCGATGGCTCACGTCGTGGCATCTTGCGTCACATTTTCGTGTCCTCAAAGTCGTGTGTGTCGTCCGTTCACTGACGAATCGCGATACGGTCGGCGAGCGCTCTTTAAAGTGGAATGCACTTGTAAGCACCGCCGAAGTATCATATGAAGAGAAAACACATGGCGGCATGTG-A-----
>R28|ORF12
ATGGAGCCCGAATTTTCAGTGTCGATTTCGTGTGCGCGTCCAAGTACTGATGCATTCGCAATTGGACAGTTACACATGACAGCGTACGCCGACGCGCGCGGTGTGTTTTACAACGCTCTACGAGTGCGATGGCTACATGCTGCGGGTCATGACGCGTGGAAGTATAATTCGATTCGACGGCTCACGTCGTGGCATCTTGCGTCACATTTTCGTGTCCTCAAAGTCGTGCGTGTCGTCCGTTCACTGACGAATCGCGATACGGTCGGCGAGCGCTCTTTAAAGTGGAATGCACTTGTAAGCACCGCCGAAGTATCATATGAAGAGAAAACACATGGCGGCATGTG-A-----
>RCC2590|ORF1
ATGGAGCCCGAATTTTCAGTGTCGATTTCGTGTGCGCGTCAAAGTACTGATGCATTCGCAATTGGACAGTTACACATGACAACGTACGCCGACGCGCGCGGTGTGTTTTACAACGCTCTACGAGTGCGATGGCTACATGCTGCGGGTCATGACGCGTGGAGGTATAATTCGATTCGACGGCTCACGTCGTGGCATCTTGCGTCACATTTTCGTGTCCTCAAAGTCGTGCGTGTCGTCCGTTCACGGACGAATCGCGATACGGTCGGCGAGCGCTCTTTAAAGTGGAATGCACTTGTAAGCACCGCCGAAGTATCATATGAAGAGAAAACACATGGCGGCATGTG-A-----
>RCC2590|ORF2
ATGGAGCCCGAATTTTCAGTGTCGATTTCGTGTGCGCGTCCAAGTACTGCTGCATTCGCAATTGGACAGTTACACATGACAACGTACGCCGACGCGCGCGGTGTGTTTTACAACGCTCTACGAGTGCGATGGCTACATGCTGCGGGTCATGACGCGTGGAAGTATAATTCGATTCGATGGCTCACGTCGTGGCATCTTGCGTCACATTTTCGTGTCCTCAAAGTCGTGTGTGTCGTCCGTTCACTGACGAATCGCGATACGGTCGGCGAGCGCTCTTTAAAGTGGAATGCACTTGTAAGCACCGCCGAAGTATCATATGAAGAGAAAACACATGGCGGCATGTG-A-----
>RCC2590|ORF3
ATGGAGCCCGAATTTTCAGTGTCGATTTCGTGTGCGCGTCCAAGTACTGATGCATTCGCAATTGGACAGTTACACATGACAACGTACGCCGACGCGCGCGGTGTGTTTTACAACGCTCTACGAGTGCGATGGCTACATGCTGCGGGTCATGACGCGTGGAAGTATAATTCGATTCGACGGCTCACGTCGTGGCATCTTGCGTCACATTTTCGTGTCCTCAAAGTCGTGCGTGTCGTCCGTTCACTGACGAATCGCGATACGGTCGGCGAGCGCTCTTTAAAGTGGAATGCACTTGTAAGCACCGCCGAAGTATCATATGAAGAGAAAACACATGGCGGCATGTG-A-----
>RCC2590|ORF5
ATGGAGCCCGAATTTTCAGTGTCGATTTCGTGTGCGCGTCCAAGTACTGATGCATTCGCAATTGGACAGTTACACATGACAACGTACGCCGACGCGCGCGGTGTGTTTTACAACGCTCTACGAGTGCGATGGCTACATGCTGCGGGTCATGACGCGTGGAAGTATAATTCGATTCGACGGCTCACGTCGTGGCATCTTGCGTCACATTTTCGTGTCCTCAAAGTCGTGCGTGTCGTCCGTTCACTGACGAATCGCGATACGGTCGGCGAGCGCTCTTTAAAGTGGAATGCACTTGTAAGCACCGCCGAAGTATCATATGAAGAGAAAACACATGGCGGCATGTG-A-----
>RCC2590|ORF8
ATGGAGCCCGAATTTTCAGTGTCGATTTCGTGTGCGCGTCCAAGTACTGCTGCATTCGCAATTGGACAGTTACACATGACAACGTACGCCGACGCGCGCGGTGTGTTTTACAACGCTCTACGAGTGCGATGGCTACATGCTGCGGGTCATGACGCGTGGAGGTATAATTCGATTCGATGGCTCACGTCGTGGCATCTTGCGTCACATTTTCGTGTCCTCAAAGTCGTGCGTGTCGTCTGTTCACGGACGAATCGCGATACGGTCGGCGAGCGCTCTTTAAAGTGGAATGCACTTGTAAGCACCGCCGAAGTATCATATGAAGAGAAAACACATGGCGGCATGTG-A-----
>RCC2590|ORF10
ATGGAGCCCGAATTTTCAGTGTCGATTTCGTGTGCGCGTCCAAGTACTGATGCATTCGCAATTGGACAGTTACACATGACAACGTACGCCGACGCGCGCGGTGTGTTTTACAACGCTCTACGAGTGCGATGGCTACATGCTGCGGGTCATGACGCGTGGAAGTATAATTCGATTCGACGGCTCACGTCGTGGCATCTTGCGTCACATTTTCGTGTCCTCAAAGTCGTGCGTGTCGTCCGTTCACTGACGAATCGCGATACGGTCGGCGAGCGCTCTTTAAAGTGGAATGCACTTGTAAGCACCGCCGAAGTATCATATGAAGAGAAAACACATGGCGGCATGTG-A-----
>RCC2590|ORF12
ATGGAGCCCGAATTTTCAGTGTCGATTTCGTGTGCGCGTCCAAGTACTGATGCATTCGCAATTGGACAGTTACACATGACAACGTACGCCGACGCGCGCGGTGTGTTTTACAACGCTCTACGAGTGCTATGGCTACATGCTGCGGGTCATGACGCGTGGAAGTATAATTCGATTCGATGGCTCACGTCGTGGCATCTTGCGTCACATTTTCGTGTCCTCAAAGTCGTGCGTGTCGTCCGTTCACGGACGAATCGCGATACGGTCGGCGAGCGCTCTTTAAAGTGGAATGCACTTGTAAGCACCGCCGAAGTATCATATGAAGAGAAAACACATGGCGGCATGTG-A-----
>RCC2590|ORF13
ATGGAGCCCGAATTTTCAGTGTCGATTTCGTGTGCGCGTCAAAGTACTGATGCATTCGCAATTGGACAGTTACACATGACAACGTACGCCGACGCGCGCGGTGTGTTTTACAACGCTCTACGAGTGCGATGGCTACATGCTGCGGGTCATGACGCGTGGAGGTATAATTCGATTCGACGGCTCACGTCGTGGCATCTTGCGTCACATTTTCGTGTCCTCAAAGTCGTGCGTGTCGTCCGTTCACGGACGAATCGCGATACGGTCGGCGAGCGCTCTTTAAAGTGGAATGCACTTGTAAGCACCGCCGAAGTATCATATGAAGAGAAAACACATGGCGGCATGTG-A-----
>S6|ORF2
ATGGAGCCCGAATTTTCAGTGTCGATTTCGTGTGCGCGTCCAAGTACTGCTGCATTCGCAATTGGACAGTTACACATGACAACGTACGCCGACGCGCGCGGTGTGTTTTACAACGCTCTACGAGTGCGATGGCTACATGCTGCGGGTCATGACGCGTGGAAGTATAATTCGATTCGACGGCTCACGTCGTGGCATCTTGCGTCACATTTTCGTGTCCTCAAAGTCGTGCGTGTCGTCCGTTCACTGACGAATCGCGATACGGTCGGCGAGCGCTCTTTAAAGTGGAATGCACTTGTAAGCACCGCCGAAGTATCATATGAAGAGAAAACACATGGCGGCATGTG-A-----
>S6|ORF6
ATGGAGCCCGAATTTTCAGTGTCGATTTCGTGTGCGCGTCCAAGTACTGATGCATTCGCAATTGGACAGTTACACATGACAACGTACGCCGACGCGCGCGGTGTGTTTTACAACGCTCTACGAGTGCGATGGCTACATGCTGCGGGTCATGACGCGTGGAAGTATAATTCGATTCGACGGCTCACGTCGTGGCATCTTGCGTCACATTTTCGTGTCCTCAAAGTCGTGCGTGTCGTCCGTTCACTGACGAATCGCGATACGGTCGGCGAGCGCTCTTTAAAGTGGAATGCACTTGTAAGCACCGCCGAAGTATCATATGAAGAGAAAACACATGGCGGCATGTG-A-----
>S6|ORF7
ATGGAGCCCGAATTTTCAGTGTCGATTTCGTGTGCGCGTCCAAGTACTGATGCATTCGCAATTGGACAGTTACACATGACAACGTACGCCGACGCGCGCGGTGTGTTTTACAACGCTCTACGAGTGCTATGGCTACATGCTGCGGGTCATGACGCGTGGAAGTATAATTCGATTCGATGGCTCACGTCGTGGCATCTTGCGTCACATTTTCGTGTCCTCAAAGTCGTGCGTGTCGTCCGTTCACGGACGAATCGCGATACGGTCGGCGAGCGCTCTTTAAAGTGGAATGCACTTGTAAGCACCGCCGAAGTATCATATGAAGAGAAAACACATGGCGGCATGTG-A-----
>S6|ORF8
ATGGAGCCCGAATTTTCAGTGTCGATTTCGTGTGCGCGTCAAAGTACTGATGCATTCGCAATTGGACAGTTACACATGACAACGTACGCCGACGCGCGCGGTGTGTTTTACAACGCTCTACGAGTGCGATGGCTACATGCTGCGGGTCATGACGCGTGGAGGTATAATTCGATTCGACGGCTCACGTCGTGGCATCTTGCGTCACATTTTCGTGTCCTCAAAGTCGTGCGTGTCGTCCGTTCACGGACGAATCGCGATACGGTCGGCGAGCGCTCTTTAAAGTGGAATGCACTTGTAAGCACCGCCGAAGTATCATATGAAGAGAAAACACATGGCGGCATGTG-A-----
>S6|ORF9
ATGGAGCCCGAATTTTCAGTGTCGATTTCGTGTGCGCGTCAAAGTACTGATGCATTCGCAATTGGACAGTTACACATGACAACGTACGCCGACGCGCGCGGTGTGTTTTACAACGCTCTACGAGTGCGATGGCTACATGCTGCGGGTCATGACGCGTGGAGGTATAATTCGATTCGACGGCTCACGTCGTGGCATCTTGCGTCACATTTTCGTGTCCTCAAAGTCGTGCGTGTCGTCCGTTCACGGACGAATCGCGATACGGTCGGCGAGCGCTCTTTAAAGTGGAATGCACTTGTAAGCACCGCTGAAGTATCATATGAAGAGAAAACACATGGCGGCATGTG-A-----
>S10|ORF2
ATGGAGCCCGAATTTTCAGTGTCGATTTCGTGTGCGCGTCCAAGTACTGATGCATTCGCAATTGGACAGTTACACATGACAACGTACGCCGACGCGCGCGGTGTGTTTTACAACGCTCTACGAGTGCGATGGCTACATGCTGCGGGTCATGACGCGTGGAAGTATAATTCGATTCGATGGCTCACGTCGTGGCATCTTGCGTCACATTTTCGTGTCCTCAAAGTCGTGCGTGTCGTCCGTTCACGGACGAATCGCGATACGGTCGGCGAGCGCTCTTTAAAGTGGAATGCACTTGTAAGCACCGCCGAAGTATCATATGAAGAGAAAACACATGGCGGCATGTG-A-----
>S10|ORF4
ATGGAGCCCGAATTTTCAGTGTCGATTTCGTGTGCGCGTCAAAGTACTGATGCATTCGCAATTGGACAGTTACACATGACAACGTACGCCGACGCGCGCGGTGTGTTTTACAACGCTCTACGAGTGCGATGGCTACATGCTGCGGGTCATGACGCGTGGAAGTATAATTCGATTCGACGGCTCACGTCGTGGCATCTTGCGTCACATTTTCGTGTCCTCAAAGTCGTGCGTGTCGTCCGTTCACTGACGAATCGCGATACGGTCGGCGAGCGCTCTTTAAAGTGGAATGCACTTGTAAGCACCGCCGAAGTATCATATGAAGAGAAAACACATGGCGGCATGTG-A-----
>S10|ORF5
ATGGAGCCCGAATTTTCAGTGTCGATTTCGTGTGCGCGTCAAAGTACTGATGCATTCGCAATTGGACAGTTACACATGACAACGTACGCCGACGCGCGCGGTGTGTTTTACAACGCTCTACGAGTGCGATGGCTACATGCTGCGGGTCATGACGCGTGGAGGTATAATTCGATTCGACGGCTCACGTCGTGGCATCTTGCGTCACATTTTCGTGTCCTCAAAGTCGTGCGTGTCGTCCGTTCACGGACGAATCGCGATACGGTCGGCGAGCGCTCTTTAAAGTGGAATGCACTTGTAAGCACCGCCGAAGTATCATATGAAGAGAAAACACATGGCGGCATGTG-A-----
>S14|ORF2
ATGGAGCCCGAATTTTCAGTGTCGATTTCGTGTGCGCGTCCAAGTACTGCTGCATTCGCAATTGGACAGTTACACATGACAACGTACGCCGACGCGCGCGGTGTGTTTTACAACGCTCTACGAGTGCGATGGCTACATGCTGCGGGTCATGACGCGTGGAAGTATAATTCGATTCGATGGCTCACGTCGTGGCATCTTGCGTCACATTTTCGTGTCCTCAAAGTCGTGCGTGTCGTCTGTTCACGGACGAATCGCGATACGGTCGGCGAGCGCTCTTTAAAGTGGAATGCACTTGTAAGCACCGCCGAAGTATCATATGAAGAGAAAACACATGGCGGCATGTG-A-----
>S14|ORF4
ATGGAGCCCGAATTTTCAGTGTCGATTTCGTGTGCGCGTCCAAGTACTGATGCATTCGCAATTGGACAGTTACACATGACAACGTACGCCGACGCGCGCGGTGTGTTTTACAACGCTCTACGAGTGCGATGGCTACATGCTGCGGGTCATGACGCGTGGAAGTATAATTCGATTCGACGGCTCACGTCGTGGCATCTTGCGTCACATTTTCGTGTCCTCAAAGTCGTGCGTGTCGTCCGTTCACTGACGAATCGCGATACGGTCGGCGAGCGCTCTTTAAAGTGGAATGCACTTGTAAGCACCGCCGAAGTATCATATGAAGAGAAAACACATGGCGGCATGTG-A-----
>S14|ORF6
ATGGAGCCCGAATTTTCAGTGTCGATTTCGTGTGCGCGTCAAAGTACTGATGCATTCGCAATTGGACAGTTACACATGACAACGTACGCCGACGCGCGCGGTGTGTTTTACAACGCTCTACGAGTGCGATGGCTACATGCTGCGGGTCATGACGCGTGGAGGTATAATTCGATTCGACGGCTCACGTCGTGGCATCTTGCGTCACATTTTCGTGTCCTCAAAGTCGTGCGTGTCGTCCGTTCACGGACGAATCGCGATACGGTCGGCGAGCGCTCTTTAAAGTGGAATGCACTTGTAAGCACCGCCGAAGTATCATATGAAGAGAAAACACATGGCGGCATGTG-A-----
>S14|ORF7
ATGGAGCCCGAATTTTCAGTGTCGATTTCGTGTGCGCGTCCAAGTACTGCTGCATTCGCAATTGGACAGTTACACATGACAACGTACGCCGACGCGCGCGGTGTGTTTTACAACGCTCTACGAGTGCGATGGCTACATGCTGCGGGTCATGACGCGTGGAAGTATAATTCGATTCGATGGCTCACGTCGTGGCATCTTGCGTCACATTTTCGTGTCCTCAAAGTCGTGTGTGTCGTCCGTTCACTGACGAATCGCGATACGGTCGGCGAGCGCTCTTTAAAGTGGAATGCACTTGTAAGCACCGCCGAAGTATCATATGAAGAGAAAACACATGGCGGCATGTG-A-----
>S14|ORF8
ATGGAGCCCGAATTTTCAGTGTCGATTTCGTGTGCGCGTCCAAGTACTGCTGCATTCGCAATTGGACAGTTACACATGACAACGTACGCCGACGCGCGCGGTGTGTTTTACAACGCTCTACGAGTGCGATGGCTACATGCTGCGGGTCATGACGCGTGGAGGTATAATTCGATTCGACGGCTCACGTCGTGGCATCTTGCGTCACATTTTCGTGTCCTCAAAGTCGTGCGTGTCGTCCGTTCACGGACGAATCGCGATACGGTCGGCGAGCGCTCTTTAAAGTGGAATGCACTTGTAAGCACCGCCGAAGTATCATATGAAGAGAAAACACATGGCGGCATGTG-A-----
>S14|ORF9
ATGGAGCCCGAATTTTCAGTGTCGATTTCGTGTGCGCGTCCAAGTACTGATGCATTCGCAATTGGACAGTTACACATGACAACGTACGCCGACGCGCGCGGTGTGTTTTACAACGCTCTACGAGTGCGATGGCTACATGCTGCGGGTCATGACGCGTGGAGGTATAATTCGATTCGACGGCTCACGTCGTGGCATCTTGCGTCACATTTTCGTGTCCTCAAAGTCGTGCGTGTCGTCCGTTCACGGACGAATCGCGATACGGTCGGCGAGCGCTCTTTAAAGTGGAATGCACTTGTAAGCACCGCCGAAGTATCATATGAAGAGAAAACACATGGCGGCATGTG-A-----
>S26|ORF1
ATGGAGCCCGAATTTTCAGTGTCGATTTCGTGTGCGCGTCCAAGTACTGATGCATTCGCAATTGGACAGTTACACATGACAACGTACGCCGACGCGCGCGGTGTGTTTTACAACGCTCTACGAGTGCTATGGCTACATGCTGCGGGTCATGACGCGTGGAAGTATAATTCGATTCGATGGCTCACGTCGTGGCATCTTGCGTCACATTTTCGTGTCCTCAAAGTCGTGCGTGTCGTCCGTTCACGGACGAATCGCGATACGGTCGGCGAGCGCTCTTTAAAGTGGAATGCACTTGTAAGCACCGCCGAAGTATCATATGAAGAGAAAACACATGGCGGCATGTG-A-----
>S26|ORF4
ATGGAGCCCGAATTTTCAGTGTCGATTTCGTGTGCGCGTCCAAGTACTGCTGCATTCGCAATTGGACAGTTACACATGACAACGTACGCCGACGCGCGCGGTGTGTTTTACAACGCTCTACGAGTGCGATGGCTACATGCTGCGGGTCATGACGCGTGGAAGTATAATTCGATTCGATGGCTCACGTCGTGGCATCTTGCGTCACATTTTCGTGTCCTCAAAGTCGTGCGTGTCGTCTGTTCACGGACGAATCGCGATACGGTCGGCGAGCGCTCTTTAAAGTGGAATGCACTTGTAAGCACCGCCGAAGTATCATATGAAGAGAAAACACATGGCGGCATGTG-A-----
>S26|ORF6
ATGGAGCCCGAATTTTCAGTGTCGATTTCGTGTGCGCGTCCAAGTACTGATGCATTCGCAATTGGACAGTTACACATGACAACGTACGCCGACGCGCGCGGTGTGTTTTACAACGCTCTACGAGTGCGATGGCTACATGCTGCGGGTCATGACGCGTGGAAGTATAATTCGATTCGACGGCTCACGTCGTGGCATCTTGCGTCACATTTTCGTGTCCTCAAAGTCGTGCGTGTCGTCCGTTCACTGACGAATCGCGATACGGTCGGCGAGCGCTCTTTAAAGTGGAATGCACTTGTAAGCACCGCCGAAGTATCATATGAAGAGAAAACACATGGCGGCATGTGGAAGTAA
>S26|ORF8
ATGGAGCCCGAATTTTCAGTGTCGATTTCGTGTGCGCGTCCAAGTACTGATGCATTCGCAATTGGACAGTTACACATGACAACGTACGCCGACGCGCGCGGTGTGTTTTACAACGCTCTACGAGTGCTATGGCTACATGCTGCGGGTCATGACGCGTGGAAGTATAATTCGATTCGATGGCTCACGTCGTGGCATCTTGCGTCACATTTTCGTGTCCTCAAAGTCGTGCGTGTCGTCCGTTCACGGACGAATCGCGATACGGTCGGCGAGCGCTCTTTAAAGTGGAATGCACTTGTAAGCACCGCCGAAGTATCATATGAAGAGAAAACACATGGCGGCATGTG-A-----
>S26|ORF9
ATGGAGCCCGAATTTTCAGTGTCGATTTCGTGTGCGCGTCAAAGTACTGATGCATTCGCAATTGGACAGTTACACATGACAACGTACGCCGACGCGCGCGGTGTGTTTTACAACGCTCTACGAGTGCGATGGCTACATGCTGCGGGTCATGACGCGTGGAGGTATAATTCGATTCGACGGCTCACGTCGTGGCATCTTGCGTCACATTTTCGTGTCCTCAAAGTCGTGCGTGTCGTCCGTTCACGGACGAATCGCGATACGGTCGGCGAGCGCTCTTTAAAGTGGAATGCACTTGTAAGCACCGCCGAAGTATCATATGAAGAGAAAACACATGGCGGCATGTG-A-----
>S26|ORF10
ATGGAGCCCGAATTTTCAGTGTCGATTTCGTGTGCGCGTCCAAGTACTGCTGCATTCGCAATTGGACAGTTACACATGACAACGTACGCCGACGCGCGCGGTGTGTTTTACAACGCTCTACGAGTGCGATGGCTACATGCTGCGGGTCATGACGCGTGGAAGTATAATTCGATTCGATGGCTCACGTCGTGGCATCTTGCGTCACATTTTCGTGTCCTCAAAGTCGTGTGTGTCGTCCGTTCACTGACGAATCGCGATACGGTCGGCGAGCGCTCTTTAAAGTGGAATGCACTTGTAAGCACCGCCGAAGTATCATATGAAGAGAAAACACATGGCGGCATGTG-A-----
>S26|ORF11
ATGGAGCCCGAATTTTCAGTGTCGATTTCGTGTGCGCGTCAAAGTACTGATGCATTCGCAATTGGACAGTTACACATGACAACGTACGCCGACGCGCGCGGTGTGTTTTACAACGCTCTACGAGTGCGATGGCTACATGCTGCGGGTCATGACGCGTGGAAGTATAATTCGATTCGACGGCTCACGTCGTGGCATCTTGCGTCACATTTTCGTGTCCTCAAAGTCGTGCGTGTCGTCCGTTCACTGACGAATCGCGATACGGTCGGCGAGCGCTCTTTAAAGTGGAATGCACTTGTAAGCACCGCCGAAGTATCATATGAAGAGAAAACACATGGCGGCATGTG-A-----
>S28|ORF3
ATGGAGCCCGAATTTTCAGTGTCGATTTCGTGTGCGCGTCCAAGTACTGCTGCATTCGCAATTGGACAGTTACACATGACAACGTACGCCGACGCGCGCGGTGTGTTTTACAACGCTCTACGAGTGCGATGGCTACATGCTGCGGGTCATGACGCGTGGAAGTATAATTCGATTCGATGGCTCACGTCGTGGCATCTTGCGTCACATTTTCGTGTCCTCAAAGTCGTGCGTGTCGTCTGTTCACGGACGAATCGCGATACGGTCGGCGAGCGCTCTTTAAAGTGGAATGCACTTGTAAGCACCGCCGAAGTATCATATGAAGAGAAAACACATGGCGGCATGTG-A-----
>S28|ORF6
ATGGAGCCCGAATTTTCAGTGTCGATTTCGTGTGCGCGTCCAAGTACTGCTGCATTCGCAATTGGACAGTTACACATGACAACGTACGCCGACGCGCGCGGTGTGTTTTACAACGCTCTACGAGTGCGATGGCTACATGCTGCGGGTCATGACGCGTGGAAGTATAATTCGATTCGATGGCTCACGTCGTGGCATCTTGCGTCACATTTTCGTGTCCTCAAAGTCGTGTGTGTCGTCCGTTCACTGACGAATCGCGATACGGTCGGCGAGCGCTCTTTAAAGTGGAATGCACTTGTAAGCACCGCCGAAGTATCATATGAAGAGAAAACACATGGCGGCATGTG-A-----
>S28|ORF7
ATGGAGCCCGAATTTTCAGTGTCGATTTCGTGTGCGCGTCCAAGTACTGATGCATTCGCAATTGGACAGTTACACATGACAACGTACGCCGACGCGCGCGGTGTGTTTTACAACGCTCTACGAGTGCTATGGCTACATGCTGCGGGTCATGACGCGTGGAAGTATAATTCGATTCGATGGCTCACGTCGTGGCATCTTGCGTCACATTTTCGTGTCCTCAAAGTCGTGCGTGTCGTCCGTTCACGGACGAATCGCGATACGGTCGGCGAGCGCTCTTTAAAGTGGAATGCACTTGTAAGCACCGCCGAAGTATCATATGAAGAGAAAACACATGGCGGCATGTG-A-----
>S28|ORF8
ATGGAGCCCGAATTTTCAGTGTCGATTTCGTGTGCGCGTCAAAGTACTGATGCATTCGCAATTGGACAGTTACACATGACAACGTACGCCGACGCGCGCGGTGTGTTTTACAACGCTCTACGAGTGCGATGGCTACATGCTGCGGGTCATGACGCGTGGAGGTATAATTCGATTCGACGGCTCACGTCGTGGCATCTTGCGTCACATTTTCGTGTCCTCAAAGTCGTGCGTGTCGTCCGTTCACGGACGAATCGCGATACGGTCGGCGAGCGCTCTTTAAAGTGGAATGCACTTGTAAGCACCGCCGAAGTATCATATGAAGAGAAAACACATGGCGGCATGTG-A-----
>S28|ORF9
ATGGGGCCCGAATTTTCAGTGTCGATTTCGTGTGCGCGTCAAAGTACTGATGCATTCGCAATTGGACAGTTACACATGACAACGTACGCCGACGCGCGCGGTGTGTTTTACAACGCTCTACGAGTGCGATGGCTACATGCTGCGGGTCATGACGCGTGGAGGTATAATTCGATTCGACGGCTCACGTCGTGGCATCTTGCGTCACATTTTCGTGTCCTCAAAGTCGTGCGTGTCGTCCGTTCACGGACGAATCGCGATACGGTCGGCGAGCGCTCTTTAAAGTGGAATGCACTTGTAAGCACCGCCGAAGTATCATATGAAGAGAAAACACATGGCGGCATGTGA------
