# Supplementary material for: Interchromosomal Translocations and Large Deletions Drive the Evolution of the Outlier Chromosome in the Smallest Photosynthetic Eukaryote
Source: Genome Biol Evol. 2026 Jul 2;18(7):evag162. doi: 10.1093/gbe/evag162 (PMC13390643; doi:10.1093/gbe/evag162)
Supplement: evag162_Supplementary_Data [file evag162_supplementary_data.zip › SupplementalTablesS1toS5.xlsx]

## Sheet: S1_SNP_4readcov
Total and SOC-specific SNPs segregating in each line. Each SNP is confirmed by a minimum of 4 reads.
Line	A	B	C	D	E	MA24
R_tot	96	105	94	111	96	-
R-wSOC	75	78	66	86	64
R_SOC	21	27	28	25	32	-
S_tot	100	98	111	104	98	18
S-wSOC	76	72	86	73	65	18
S_SOC	24	26	25	31	33	0

## Sheet: S2_QV.BUSCO
Sample	Strain	Assembly version	N50	L50	Total len	Total seq	BUSCO	QV	Kmer completeness
AP0967	SD	megareads_flye2.8.3	775261	8	14061850	36	C:97.1%[S:96.8%,D:0.3%],F:0.8%,M:2.1%,n:1519	53.1978	79.8272
AP0968	RD	megareads_flye2.8.3	682728	8	13614741	34	C:96.7%[S:96.6%,D:0.1%],F:0.9%,M:2.4%,n:1519	54.3675	66.9734
AP0969	RA	megareads_flye2.8.3	800933	7	13888187	36	C:97.1%[S:97.0%,D:0.1%],F:0.6%,M:2.3%,n:1519	55.7053	63.6658
AP0970	SA	megareads_flye2.8.3	800952	8	13892719	24	C:97.1%[S:97.0%,D:0.1%],F:0.7%,M:2.2%,n:1519	53.8033	99.8143
AP0971	SB	megareads_flye2.8.3	251550	16	13494738	80	C:96.0%[S:95.7%,D:0.3%],F:0.9%,M:3.1%,n:1519	51.7138	76.2624
AP0972	RB	megareads_flye2.8.3	394885	14	13570287	56	C:95.8%[S:95.5%,D:0.3%],F:0.7%,M:3.5%,n:1519	49.7923	60.4471
AP0973	RC	megareads_flye2.8.3	599633	9	13646950	40	C:96.6%[S:96.5%,D:0.1%],F:0.7%,M:2.7%,n:1519	53.32	66.1584
AP0974	SC	megareads_flye2.8.3	807761	7	13649575	28	C:97.0%[S:96.8%,D:0.2%],F:0.8%,M:2.2%,n:1519	53.4176	99.8517
AP0975	RE	megareads_flye2.8.3	691362	8	13578816	29	C:96.9%[S:96.8%,D:0.1%],F:0.7%,M:2.4%,n:1519	56.1962	55.2424
AP0976	SE	megareads_flye2.8.3	775258	8	13689378	38	C:97.0%[S:96.7%,D:0.3%],F:0.7%,M:2.3%,n:1519	57.7212	77.7403

## Sheet: S3_ORF
Table S#	SNP type between copies of the ORF within the accordion region
ORF	Synonymous	Non-synonymous	Total mutations
B	3	10	13
C	7	7	14
D	2	3	5

## Sheet: S4_SnpEff_SNVs
Table S3 : Single Nucleotide Polymorphisms
Chromosome	Position	Ref	Alt	Type	Effect	Exon	RA	RB	RC	RD	RE	SA	SB	SC	SD	SE	MA24	M124_specific
scf01	1162176	G	A	missense_variant	MODERATE	Ostme01g06890.2	1	1	1	1	1	1	1	1	1	1	0	1
scf01	1162177	C	T	synonymous_variant	LOW	Ostme01g06890.2	1	1	1	1	1	1	1	1	1	1	0	2
scf01	384361	G	C	upstream_gene_variant	MODIFIER	Ostme01g02250.1	1	1	1	1	1	1	1	1	1	1	0	3
scf01	681296	A	G	synonymous_variant	LOW	Ostme01g04060.1	0	1	0	0	0	0	1	0	0	0	0
scf02	726516	G	A	missense_variant	MODERATE	Ostme02g04070.1	0	0	1	0	0	0	0	1	0	0	0
scf02	945581	A	C	upstream_gene_variant	MODIFIER	Ostme02g05330.1	1	1	1	1	1	1	1	1	1	1	0	4
scf02	945592	T	C	upstream_gene_variant	MODIFIER	Ostme02g05330.1	1	1	1	1	1	1	1	1	1	1	0	5
scf02	945594	A	C	upstream_gene_variant	MODIFIER	Ostme02g05330.1	1	1	1	1	1	1	1	1	1	1	0	6
scf02	945596	G	T	upstream_gene_variant	MODIFIER	Ostme02g05330.1	1	1	1	1	1	1	1	1	1	1	0	7
scf02	945597	A	C	upstream_gene_variant	MODIFIER	Ostme02g05330.1	1	1	1	1	1	1	1	1	1	1	0	8
scf02	945599	A	T	upstream_gene_variant	MODIFIER	Ostme02g05330.1	1	1	1	1	1	1	1	1	1	1	0	9
scf03	100931	C	T	upstream_gene_variant	MODIFIER	Ostme03g00680.1	1	1	1	1	1	1	1	1	1	1	0	10
scf03	100943	T	C	upstream_gene_variant	MODIFIER	Ostme03g00680.1	1	1	1	1	1	1	1	1	1	1	0	11
scf03	100944	A	G	upstream_gene_variant	MODIFIER	Ostme03g00680.1	1	1	1	1	1	1	1	1	1	1	0	12
scf03	100950	G	C	upstream_gene_variant	MODIFIER	Ostme03g00680.1	1	1	1	1	1	1	1	1	1	1	0	13
scf03	100952	A	G	upstream_gene_variant	MODIFIER	Ostme03g00680.1	1	1	1	1	1	1	1	1	1	1	0	14
scf03	100955	T	C	upstream_gene_variant	MODIFIER	Ostme03g00680.1	1	1	1	1	1	1	1	1	1	1	0	15
scf03	101001	C	T	upstream_gene_variant	MODIFIER	Ostme03g00680.1	1	1	1	1	1	1	1	1	1	1	0	16
scf03	101012	T	C	upstream_gene_variant	MODIFIER	Ostme03g00680.1	1	1	1	1	1	1	1	1	1	1	0	17
scf03	101444	T	C	synonymous_variant	LOW	Ostme03g00700.1	1	1	1	1	1	1	1	1	1	1	0	18
scf03	101450	A	C	synonymous_variant	LOW	Ostme03g00700.1	1	1	1	1	1	1	1	1	1	1	0	19
scf03	101468	A	C	synonymous_variant	LOW	Ostme03g00700.1	1	1	1	1	1	1	1	1	1	1	0	20
scf03	101806	A	G	missense_variant	MODERATE	Ostme03g00700.1	0	1	1	1	1	0	1	1	1	1	0
scf03	101808	A	C	missense_variant	MODERATE	Ostme03g00700.1	0	1	1	1	1	0	1	1	1	1	0
scf03	102113	T	C	synonymous_variant	LOW	Ostme03g00700.1	0	1	1	1	1	1	1	1	1	1	0
scf03	102129	G	A	missense_variant	MODERATE	Ostme03g00700.1	0	1	1	1	1	1	1	1	1	1	0
scf04	140369	G	A	upstream_gene_variant	MODIFIER	Ostme04g00690.13	0	0	0	1	0	0	0	0	0	0	0
scf04	194289	G	A	upstream_gene_variant	MODIFIER	Ostme04g01030.1	1	1	1	1	1	1	1	1	1	1	0	21
scf04	194290	G	C	upstream_gene_variant	MODIFIER	Ostme04g01030.1	1	1	1	1	1	1	1	1	1	1	0	22
scf04	194296	T	G	upstream_gene_variant	MODIFIER	Ostme04g01030.1	1	1	1	1	1	1	1	1	1	1	0	23
scf04	194299	C	T	upstream_gene_variant	MODIFIER	Ostme04g01030.1	1	1	1	1	1	1	1	1	1	1	0	24
scf04	238414	C	T	synonymous_variant	LOW	Ostme04g01220.1	0	0	1	1	1	0	1	1	1	1	0
scf04	238738	G	A	synonymous_variant	LOW	Ostme04g01220.1	0	1	1	1	1	0	1	1	1	1	0
scf04	239071	A	G	synonymous_variant	LOW	Ostme04g01220.1	1	1	1	1	1	1	1	1	1	1	0	25
scf04	250704	G	T	upstream_gene_variant	MODIFIER	Ostme04g01260.5	0	1	1	1	1	0	1	1	1	1	0
scf04	250707	T	C	upstream_gene_variant	MODIFIER	Ostme04g01260.5	0	1	0	1	1	0	1	1	1	1	0
scf04	265892	C	T	upstream_gene_variant	MODIFIER	Ostme04g01380.3	1	1	1	1	1	1	1	1	1	1	0	26
scf04	265893	T	G	upstream_gene_variant	MODIFIER	Ostme04g01380.3	1	1	1	1	1	1	1	1	1	1	0	27
scf04	272823	T	C	upstream_gene_variant	MODIFIER	Ostme04g01440.2	1	1	1	1	1	1	1	1	1	1	0	28
scf04	272830	A	C	upstream_gene_variant	MODIFIER	Ostme04g01440.2	1	1	1	1	1	1	1	1	1	1	0	29
scf04	272834	C	G	upstream_gene_variant	MODIFIER	Ostme04g01440.2	1	1	1	1	1	1	1	1	1	1	0	30
scf04	278570	C	G	missense_variant	MODERATE	Ostme04g01490.1	1	1	1	1	1	1	1	1	1	1	0	31
scf04	278571	A	G	missense_variant	MODERATE	Ostme04g01490.1	1	1	1	1	1	1	1	1	1	1	0	32
scf04	374467	C	A	upstream_gene_variant	MODIFIER	Ostme04g02130.9	0	0	0	0	1	0	1	1	0	1	0
scf04	374481	C	T	upstream_gene_variant	MODIFIER	Ostme04g02130.9	0	1	0	0	1	1	1	1	1	1	0
scf04	376697	T	A	upstream_gene_variant	MODIFIER	Ostme04g02170.2	0	0	0	0	0	0	0	1	0	0	0
scf04	409998	T	A	upstream_gene_variant	MODIFIER	Ostme04g02310.4	0	1	1	1	1	0	1	1	1	1	0
scf04	66613	A	G	upstream_gene_variant	MODIFIER	Ostme04g00370.1	1	1	1	1	1	1	1	1	1	1	0	33
scf04	66623	T	C	upstream_gene_variant	MODIFIER	Ostme04g00370.1	1	1	1	1	1	1	1	1	1	1	0	34
scf05	2085	C	G	upstream_gene_variant	MODIFIER	Ostme05g00010.1	1	1	1	1	1	1	1	1	1	1	0	35
scf06	157586	T	G	upstream_gene_variant	MODIFIER	Ostme06g00970.1	0	1	0	0	0	0	1	0	0	0	0
scf06	669142	G	A	upstream_gene_variant	MODIFIER	Ostme06g03840.1	1	1	1	1	1	1	1	1	1	1	0	36
scf06	669149	T	C	upstream_gene_variant	MODIFIER	Ostme06g03840.1	1	1	1	1	1	1	1	1	1	1	0	37
scf06	669155	A	G	upstream_gene_variant	MODIFIER	Ostme06g03840.1	1	1	1	1	1	1	1	1	1	1	0	38
scf06	669209	A	G	upstream_gene_variant	MODIFIER	Ostme06g03840.1	1	1	1	1	1	1	1	1	1	1	0	39
scf06	669214	G	T	upstream_gene_variant	MODIFIER	Ostme06g03840.1	1	1	1	1	1	1	1	1	1	1	0	40
scf06	669230	A	C	upstream_gene_variant	MODIFIER	Ostme06g03840.1	1	1	1	1	1	1	1	1	1	1	0	41
scf07	537792	A	G	synonymous_variant	LOW	Ostme07g03140.1	1	1	1	1	1	1	1	1	1	1	0	42
scf07	537813	G	A	synonymous_variant	LOW	Ostme07g03140.1	1	1	1	1	1	1	1	1	1	1	0	43
scf07	541050	A	T	upstream_gene_variant	MODIFIER	Ostme07g03130.1	1	1	1	1	1	1	1	1	1	1	0	44
scf08	537128	C	G	missense_variant	MODERATE	Ostme08g02900.1	0	0	0	0	1	0	0	0	0	1	0
scf09	115206	G	A	stop_gained	HIGH	Ostme09g00710.1	1	1	1	1	1	1	1	1	1	1	0	45
scf09	201247	C	T	upstream_gene_variant	MODIFIER	Ostme09g01190.1	1	1	1	1	1	1	1	1	1	1	0	46
scf09	201254	G	A	upstream_gene_variant	MODIFIER	Ostme09g01190.1	1	1	1	1	1	1	1	1	1	1	0	47
scf09	201263	G	A	upstream_gene_variant	MODIFIER	Ostme09g01190.1	1	1	1	1	1	1	1	1	1	1	0	48
scf09	201273	G	C	upstream_gene_variant	MODIFIER	Ostme09g01190.1	1	1	1	1	1	1	1	1	1	1	0	49
scf09	201279	T	C	upstream_gene_variant	MODIFIER	Ostme09g01190.1	1	1	1	1	1	1	1	1	1	1	0	50
scf09	201289	T	G	upstream_gene_variant	MODIFIER	Ostme09g01190.1	1	1	1	1	1	1	1	1	1	1	0	51
scf09	22218	C	G	upstream_gene_variant	MODIFIER	Ostme09g00130.1	1	0	0	0	0	0	0	0	0	0	0
scf09	83310	T	C	upstream_gene_variant	MODIFIER	Ostme09g00510.1	0	0	0	0	0	0	0	0	0	0	1	52
scf09	83331	A	G	upstream_gene_variant	MODIFIER	Ostme09g00510.1	0	0	0	0	0	0	0	0	0	0	1	53
scf09	83344	C	T	upstream_gene_variant	MODIFIER	Ostme09g00510.1	0	0	0	0	0	0	0	0	0	0	1	54
scf10	467705	C	T	synonymous_variant	LOW	Ostme10g02910.1	1	1	1	0	0	0	1	0	0	1	0
scf11	257341	G	C	missense_variant	MODERATE	Ostme11g01230.2	0	0	0	0	0	0	0	0	0	0	1	55
scf11	257376	G	A	synonymous_variant	LOW	Ostme11g01230.2	0	0	0	0	0	0	0	0	0	0	1	56
scf11	257384	C	T	missense_variant	MODERATE	Ostme11g01230.2	0	0	0	0	0	0	0	0	0	0	1	57
scf11	257386	C	G	missense_variant	MODERATE	Ostme11g01230.2	0	0	0	0	0	0	0	0	0	0	1	58
scf11	257390	C	T	missense_variant	MODERATE	Ostme11g01230.2	0	0	0	0	0	0	0	0	0	0	1	59
scf11	257391	T	C	synonymous_variant	LOW	Ostme11g01230.2	0	0	0	0	0	0	0	0	0	0	1	60
scf11	257421	A	G	synonymous_variant	LOW	Ostme11g01230.2	0	0	0	0	0	0	0	0	0	0	1	61
scf11	257425	A	G	missense_variant	MODERATE	Ostme11g01230.2	0	0	0	0	0	0	0	0	0	0	1	62
scf11	257427	A	C	synonymous_variant	LOW	Ostme11g01230.2	0	0	0	0	0	0	0	0	0	0	1	63
scf11	257428	A	G	missense_variant	MODERATE	Ostme11g01230.2	0	0	0	0	0	0	0	0	0	0	1	64
scf11	257430	A	G	synonymous_variant	LOW	Ostme11g01230.2	0	0	0	0	0	0	0	0	0	0	1	65
scf11	257434	T	C	missense_variant	MODERATE	Ostme11g01230.2	0	0	0	0	0	0	0	0	0	0	1	66
scf11	257435	C	T	missense_variant	MODERATE	Ostme11g01230.2	0	0	0	0	0	0	0	0	0	0	1	67
scf11	257460	A	G	synonymous_variant	LOW	Ostme11g01230.2	0	0	0	0	0	0	0	0	0	0	1	68
scf11	258093	T	C	synonymous_variant	LOW	Ostme11g01230.2	0	1	0	0	0	0	1	0	0	0	1
scf11	330094	A	C	upstream_gene_variant	MODIFIER	Ostme11g01590.1	0	0	0	0	0	0	0	0	0	0	1	69
scf12	493292	C	T	upstream_gene_variant	MODIFIER	Ostme12g02910.1	0	0	1	0	0	0	0	1	0	0	0
scf14	16369	G	A	missense_variant	MODERATE	Ostme14g00120.1	0	1	1	1	1	1	1	1	1	1	0
scf14	16370	T	C	synonymous_variant	LOW	Ostme14g00120.1	0	1	1	1	1	1	1	1	1	1	0
scf14	16373	C	T	synonymous_variant	LOW	Ostme14g00120.1	1	1	1	1	1	1	1	1	1	1	0	70
scf14	16384	T	A	missense_variant	MODERATE	Ostme14g00120.1	1	1	1	1	1	1	1	1	1	1	0	71
scf14	346399	C	G	upstream_gene_variant	MODIFIER	Ostme14g01990.1	1	1	1	1	1	1	1	1	1	1	0	72
scf14	346415	A	G	upstream_gene_variant	MODIFIER	Ostme14g01990.1	1	1	1	1	1	1	1	1	1	1	0	73
scf14	346509	T	C	upstream_gene_variant	MODIFIER	Ostme14g01990.1	1	1	1	1	1	1	1	1	1	1	0	74
scf14	383034	T	C	upstream_gene_variant	MODIFIER	Ostme14g02250.1	1	1	1	1	1	1	1	1	1	1	0	75
scf14	98081	A	C	missense_variant	MODERATE	Ostme14g00580.1	1	1	1	1	1	1	1	1	1	1	0	76
scf17	385805	A	T	upstream_gene_variant	MODIFIER	Ostme17g02340.1	1	1	1	1	1	1	1	1	1	1	0	77
scf17	385807	G	C	upstream_gene_variant	MODIFIER	Ostme17g02340.1	1	1	1	1	1	1	1	1	1	1	0	78
scf18	160924	T	C	upstream_gene_variant	MODIFIER	Ostme18g00950.1	0	1	1	1	1	1	1	1	1	1	0
scf18	160925	G	T	upstream_gene_variant	MODIFIER	Ostme18g00950.1	1	1	1	1	1	1	1	1	1	1	0	79
scf18	161246	A	T	missense_variant	MODERATE	Ostme18g00960.1	1	1	1	1	1	1	1	1	1	1	0	80
scf18	161257	T	A	synonymous_variant	LOW	Ostme18g00960.1	1	1	1	1	1	1	1	1	1	1	0	81
scf18	161705	T	A	upstream_gene_variant	MODIFIER	Ostme18g00950.1	1	1	1	1	1	1	1	1	1	1	0	82
scf18	161706	T	C	upstream_gene_variant	MODIFIER	Ostme18g00950.1	1	1	1	1	1	1	1	1	1	1	0	83
scf18	161896	C	G	upstream_gene_variant	MODIFIER	Ostme18g00950.1	0	1	1	1	1	1	1	1	1	1	0
scf18	161911	A	G	upstream_gene_variant	MODIFIER	Ostme18g00950.1	1	1	1	1	1	1	1	1	1	1	0	84
scf18	229760	C	T	synonymous_variant	LOW	Ostme18g01330.2	1	0	0	0	0	0	0	0	0	0	0
scf19	134500	G	A	upstream_gene_variant	MODIFIER	Ostme19g00790.1	1	1	1	1	1	1	1	1	1	1	0	85
INDELS
Chromosome	Position	Ref	Alt	Type	Effect	Exon	R6	R10	R14	R26	R28	S6	S10	S14	S26	S28	MA24
scf01	384327	GCGGATATTCGGAT	G	upstream_gene_variant	MODIFIER	Ostme01g02250.1	1	1	1	1	1	1	1	1	1	1	0
scf02	945653	CGG	CGGG	upstream_gene_variant	MODIFIER	Ostme02g05330.1	1	0	1	1	1	1	1	1	1	1	0
scf04	239193	CGTT	C	conservative_inframe_deletion	MODERATE	Ostme04g01220.1	0	1	0	0	0	0	0	0	1	0	0
scf05	202475	TC	TCC	frameshift_variant	HIGH	Ostme05g01160.1	1	1	1	1	1	1	1	1	1	1	0
scf05	513805	CAA	C	frameshift_variant	HIGH	Ostme05g02950.1	0	0	0	1	1	1	0	1	1	1	0
scf05	851299	GCAATATC	GC	conservative_inframe_deletion	MODERATE	Ostme05g04590.2	0	0	0	1	1	0	1	0	0	1	0
scf08	729406	CAAAAA	CAAAAAA	frameshift_variant	HIGH	Ostme08g04040.1	1	0	0	0	1	0	1	0	0	1	0
scf11	500541	TCGTCT	TCGTCTCTGCGTCT	upstream_gene_variant	MODIFIER	Ostme11g02590.1	0	0	0	0	1	0	0	0	0	0	0
scf11	637322	GTTTT	GTTT	upstream_gene_variant	MODIFIER	Ostme11g03400.1	1	0	1	0	0	0	0	0	0	1	0

## Sheet: S5_chromCOV
Table S5	Average read coverage per strain and chromosome
Lines	SA	RA	SB	RB	SC	RC	SD	RD	SE	RE	MA24
Average	705	547	566	531	601	551	663	445	495	568	25
Chr01	693x	511x	566x	528x	610x	548x	663x	436x	502x	567x	25.5x
Chr02	698x	522x	644x	603x	616x	555x	668x	443x	506x	574x	25.8x
Chr03	695x	517x	569x	531x	612x	552x	664x	440x	503x	571x	25.6x
Chr04	665x	491x	544x	515x	581x	533x	628x	416x	472x	543x	25.3x
Chr05	697x	524x	572x	536x	614x	558x	668x	444x	505x	574x	25.6x
Chr06	698x	525x	574x	537x	615x	558x	668x	448x	505x	575x	26x
Chr07	699x	550x	584x	550x	614x	574x	668x	460x	503x	586x	25.8x
Chr08	700x	524x	574x	538x	616x	559x	669x	446x	506x	576x	25.4x
Chr09	709x	552x	589x	554x	622x	578x	703x	547x	511x	591x	25.9x
Chr10	702x	530x	574x	537x	617x	559x	669x	445x	507x	577x	25.5x
Chr11	706x	531x	582x	543x	622x	565x	675x	452x	511x	581x	25.7x
Chr12 (SOC)	793x	790x	272x	260x	318x	295x	279x	192x	294x	346x	21.6x
Chr13	696x	528x	574x	537x	614x	560x	668x	447x	505x	575x	25.4x
Chr14	703x	535x	578x	542x	618x	565x	672x	450x	509x	580x	25.4x
Chr15	707x	560x	589x	556x	619x	579x	673x	465x	507x	591x	25.7x
Chr16	703x	540x	582x	546x	619x	570x	672x	456x	509x	585x	25.3x
Chr17	709x	550x	590x	553x	625x	579x	928x	527x	512x	593x	25.3x
Chr18	706x	551x	590x	555x	621x	573x	680x	463x	513x	591x	25.4x
Chr19	694x	534x	577x	541x	611x	563x	665x	451x	502x	577x	25.1x
Chr20	718x	568x	602x	565x	635x	591x	687x	474x	518x	604x	25.3x
